# Supplementary material for: Questioning the Yelp Effect: Mixed Methods Analysis of Web-Based Reviews of Urgent Cares
Source: J Med Internet Res. 2021 Oct 8;23(10):e29406. doi: 10.2196/29406 (PMC8538031; doi:10.2196/29406)
Supplement: Multimedia Appendix 2 [file jmir_v23i10e29406_app2.xlsx]

## Sheet: LDA_10_topic
# of Tokens of per topic per rating	Topic: 0	Topic: 1	Topic: 2	Topic: 3	Topic: 4	Topic: 5	Topic: 6	Topic: 7	Topic: 8	Topic: 9
Ratings
1	553888	64771	372825	36422	18349	363048	129293	622598	56460	128481
2	80264	16409	64149	5409	4981	58596	29518	77125	18086	22407
3	32109	11210	30758	3256	5120	21036	19207	29667	17376	10184
4	30365	34876	34229	20358	24789	30519	31152	30368	51870	25250
5	188201	626942	263919	453814	381558	329727	276504	212569	353019	492437
sum	884827	754208	765880	519259	434797	802926	485674	972327	496811	678759
Average_of_rating	2.11703	4.51524	2.67654	4.63643	4.71626	2.88203	3.60958	2.10851	4.26185	4.0766
	log likelihood:	-42421315
	n_words	6795468
	perplexity	514.188
		Topic Interpretation	Tokens
	0	Insurance and Billing	call insur get bill would told go back pay visit doctor time offic day ask said never charg even need
	1	Thank the support of the doctor	care dr feel staff time thank doctor great help make made question like alway took patient better well listen realli
	2	Wait Times	wait hour minut room time seen back appoint 30 doctor call get wait-hour check 10 wait-room min peopl walk see
	3	Reccomendations	recommend would staff highli highli-recommend friendli definit care profession would-recommend need great place doctor help anyon dr go clean facil
	4	friendly staff	great staff friendli servic fast quick profession experi help nice place clean care thank effici good excel doctor friendli-staff great-servic
	5	Infections and symptoms	doctor day went infect son get took back go ear daughter old antibiot got flu told even year test pain
	6	nurse and staff	front desk nurs front-desk doctor nice staff help ladi experi great rude servic peopl good practition kind profession person back
	7	revisit	go doctor place get like time back pain would never even ask told one said could know want need give
	8	Wait Times	wait time staff long wait-time friendli doctor nice alway profession clean short good great experi long-wait wait-long help staff-friendli visit
	9	description of the facility	care urgent urgent-care staff need facil go best doctor medic visit time dr thank primari experi profession excel receiv ever

## Sheet: LDA_20_topic
# of Tokens of per topic per rating	Topic: 0	Topic: 1	Topic: 2	Topic: 3	Topic: 4	Topic: 5	Topic: 6	Topic: 7	Topic: 8	Topic: 9	Topic: 10	Topic: 11	Topic: 12	Topic: 13	Topic: 14	Topic: 15	Topic: 16	Topic: 17	Topic: 18	Topic: 19
Ratings
1	270401	84093	41636	43657	110649	97052	26887	35379	9176	11945	277696	259556	24179	340781	32339	218551	45015	255852	97359	63932
2	36402	14149	10482	9988	14315	18192	3323	11230	3290	3152	45624	43367	4241	37627	6848	31302	9655	41468	20890	11399
3	13572	5867	6522	6161	6480	10452	1533	10510	3143	3239	15069	18372	3289	14982	4422	12390	6602	18264	12527	6527
4	13982	12819	19747	15408	11798	16730	9872	28823	14555	14036	15439	17298	10284	13786	15666	18525	14615	17793	16208	16392
5	87623	256923	251509	264126	166306	183421	256384	174460	202563	199757	127932	121248	154534	96422	210036	164130	180743	87729	126234	266610
sum	421980	373851	329896	339340	309548	325847	297999	260402	232727	232129	481760	459841	196527	503598	269311	444898	256630	421106	273218	364860
Average_of_rating	2.08058	3.92104	4.30044	4.31537	3.35147	3.52563	4.56223	4.13576	4.71033	4.66506	2.31561	2.34176	4.35734	1.98221	4.35238	2.72664	4.0771	2.1453	3.19423	4.12468
	log likelihood:	-43654058
	n_words	6795468
	perplexity	616.461
		Topic Interpretation	Tokens
	Topic 0	Billing	insur bill pay visit charg would go call get told even place offic paid servic never compani money doctor receiv
	Topic 1	Facilties	care urgent urgent-care facil need best go staff care-facil ever visit experi center medic one thank time use receiv profession
	Topic 2	Knowledgeable Staff	time question dr took care staff answer profession explain visit medic listen concern answer-question took-time treatment thorough doctor experi patient
	Topic 3	Feelings	feel make care made better like thank dr sure comfort staff help manner made-feel realli much feel-like well make-sure bedsid
	Topic 4	Children	son us daughter old year took year-old kid child even dr take care children time close sick get brought nurs
	Topic 5	Appointments	minut wait 30 10 within appoint seen 15 check min hour time 20 walk 30-minut less arriv room got onlin
	Topic 6	Reccomendations	recommend highli would highli-recommend staff would-recommend definit anyon care profession friendli place definit-recommend recommend-place dr would-highli facil would-definit recommend-anyon need
	Topic 7	Wait Times	wait time long wait-time staff friendli short long-wait wait-long nice doctor clean short-wait profession good alway littl experi visit staff-friendli
	Topic 8	Friendly Staff	friendli staff fast profession staff-friendli clean quick help friendli-staff servic effici friendli-help friendli-profession facil fast-friendli knowledg super nice easi courteou
	Topic 9	Positive Reviews	great staff experi great-experi place good care great-staff nice friendli doctor staff-great alway dr great-place thank help great-care good-experi quick
	Topic 10	Infections and symptoms	doctor went infect day antibiot go told test ear flu prescrib said get throat symptom back strep time came cough
	Topic 11	Call back	call back day get told would test appoint result call-back said ask phone work time prescript offic next doctor need
	Topic 12	Quality of Care	servic great excel care custom custom-servic fast great-servic staff thank good profession quick googl excel-care origin provid receiv peopl attent
	Topic 13	Rude Staff	go place never doctor like rude time ask would get one said say give peopl want know even ever back
	Topic 14	Would go back	back go right need definit nice got help go-back staff away get quickli right-away come friendli seen care everyon would
	Topic 15	Emergencies	pain go doctor emerg er room hospit went ray get could would told need emerg-room medic even day care came
	Topic 16	Medical Staff	doctor nurs staff nice offic place practition go help nurs-practition love care see nurs-doctor best doctor-offic realli doctor-nurs alway kind
	Topic 17	Wait Times	wait hour room time wait-hour wait-room peopl seen doctor back one go come appoint get place see still minut half
	Topic 18	Front Desk	front desk front-desk ladi nurs help nice staff rude doctor person peopl work patient girl one check experi assist like
	Topic 19	Patient Needs	care dr time alway doctor primari patient year staff medic famili everi take primari-care physician best go clinic need offic

## Sheet: LDA_50_topic
# of Tokens of per topic per rating	Topic: 0	Topic: 1	Topic: 2	Topic: 3	Topic: 4	Topic: 5	Topic: 6	Topic: 7	Topic: 8	Topic: 9	Topic: 10	Topic: 11	Topic: 12	Topic: 13	Topic: 14	Topic: 15	Topic: 16	Topic: 17	Topic: 18	Topic: 19	Topic: 20	Topic: 21	Topic: 22	Topic: 23	Topic: 24	Topic: 25	Topic: 26	Topic: 27	Topic: 28	Topic: 29	Topic: 30	Topic: 31	Topic: 32	Topic: 33	Topic: 34	Topic: 35	Topic: 36	Topic: 37	Topic: 38	Topic: 39	Topic: 40	Topic: 41	Topic: 42	Topic: 43	Topic: 44	Topic: 45	Topic: 46	Topic: 47	Topic: 48
Ratings	0	1	2	3	4	5	6	7	8	9	10	11	12	13	14	15	16	17	18	19	20	21	22	23	24	25	26	27	28	29	30	31	32	33	34	35	36	37	38	39	40	41	42	43	44	45	46	47	48
1	25178	38817	96188	113544	47699	106903	105402	136219	13255	36672	25907	39607	7198	46217	39533	48498	5124	23040	16351	19309	27409	8325	4681	7418	44302	13857	6657	49427	40490	7097	150557	44983	17068	130199	11963	37045	122104	25816	88834	69537	46644	19285	58675	101011	51436	8346	24514	54786	48504
2	4771	6335	7012	19427	9463	17409	15251	16597	2913	7715	6890	6758	1610	9371	6520	6567	1739	5222	2656	4170	5607	3123	1637	1776	8265	3819	929	6257	5288	1952	24894	7217	3684	18317	2106	6859	18809	4506	14734	13284	8660	3367	9771	10533	6421	1708	2937	7951	8929
3	2932	3041	2569	8310	4421	6040	5309	6945	1879	3728	5760	3686	1064	5562	3357	2320	1733	3352	1868	2108	3009	2414	1592	1615	4954	3115	596	2935	2275	1757	9030	4980	2145	6209	1439	2565	7628	2874	4694	7670	5140	2043	4744	2889	2572	1199	1057	3767	4856
4	6556	6552	2751	8402	6412	6208	6684	5617	4916	6383	11875	7407	4875	7416	6158	4664	7691	6561	5258	6645	5484	7679	7207	5584	7703	9803	2998	5697	4867	8025	6656	8429	5665	5872	4770	6061	6212	6549	5418	10339	7566	6137	5879	3038	4193	5342	4445	5510	7089
5	87794	99427	29529	42006	73960	53216	59746	38006	99060	66934	55868	93939	94255	62142	61388	56501	98958	71201	68566	92566	84829	83866	97683	88383	58696	80706	111827	61871	64557	87820	45214	49693	104709	35157	90187	99919	38404	85395	49269	69926	84336	80679	47574	28134	63582	94412	74650	55377	54653
sum	127231	154172	138049	191689	141955	189776	192392	203384	122023	121432	106300	151397	109002	130708	116956	118550	115245	109376	94699	124798	126338	105407	112800	104776	123920	111300	123007	126187	117477	106651	236351	115302	133271	195754	110465	152449	193157	125140	162949	170756	152346	111511	126643	145605	128204	111007	107603	127391	124031
Average_of_rating	3.99832	3.78767	2.0034	2.19609	3.3485	2.37518	2.48086	1.98022	4.42279	3.48745	3.6106	3.72203	4.6273	3.22872	3.37064	3.11896	4.68007	3.89289	4.13023	4.19384	3.90802	4.47654	4.69835	4.58183	3.22778	4.255	4.7268	3.19279	3.40615	4.57072	2.03142	3.09221	4.33009	1.96539	4.44038	3.81962	2.06813	3.96852	2.45722	2.98731	3.48764	4.12597	2.79396	1.9475	3.1721	4.58338	3.94588	2.99012	3.08432
	log likelihood:	-44891424
	n_words	6795468
	perplexity	739.58
		Topic Interpretation	Tokens
	Topic 0	cannot interpretate	time alway everi go year everi-time love famili come sever get staff never kid locat use mani clinic best help
	Topic 1	primary care	care dr primari physician primari-care doctor patient year offic see medic health famili practic new provid clinic need best visit
	Topic 2	rude and horrible experience	place ever rude go never worst horribl experi doctor unprofession peopl even one terribl like bad absolut treat patient extrem
	Topic 3	wait hour	wait hour room wait-room wait-hour seen peopl hour-wait half one sit still two anoth patient minut came come exam told
	Topic 4	prescription communication	prescript day call pharmaci next get next-day sent hour even follow medic went check got med fill see home need
	Topic 5	Infections and symptoms	infect ear antibiot doctor went prescrib day told cough said pain get eye week medicin medic look go diagnos gave
	Topic 6	pain and injury	pain ray went told doctor back could go day injuri er work said get sever would week med gave came
	Topic 7	insurance and paperwork	ask told would call said insur could receptionist patient rude need inform see take go phone tell know paperwork work
	Topic 8	best staff	dr manner thank staff best amaz bedsid bedsid-manner great kind wonder help awesom profession love care experi ever nurs knowledg
	Topic 9	visit	time first visit first-time second patient last locat experi doctor went twice today two clinic use impress week one walk
	Topic 10	wait time	wait long time long-wait wait-long wait-time staff nice never seen doctor littl good peopl expect everyon bit busi alway hour
	Topic 11	treatment and care	medic care treatment provid assist need profession physician patient staff visit facil receiv treat pa concern issu health attent clinic
	Topic 12	excellent care	care excel servic staff profession receiv excel-care thank effici quick courteou provid prompt kind fast attent thorough knowledg alway care-staff
	Topic 13	front desk staff	front desk front-desk ladi nurs rude nice help person girl staff doctor peopl offic check assist work back extrem also
	Topic 14	doctor	doctor offic see see-doctor doctor-offic go get staff need regular doctor-staff appoint visit staff-doctor like wait place ever good realli
	Topic 15	revisit	back go go-back come come-back need never definit would never-go went ever get doctor hope place got work help dr
	Topic 16	friendly staff	friendli staff profession clean staff-friendli friendli-profession facil effici quick courteou staff-profession knowledg friendli-staff quickli thorough offic visit well servic prompt
	Topic 17	nurse, practitioner,	nurs doctor practition nurs-practition nurs-doctor receptionist doctor-nurs nice help kind care great well friendli experi saw thorough good also wonder
	Topic 18	great service	servic great custom custom-servic great-servic fast good excel quick thank peopl provid awesom profession friendli locat price alway prompt nice
	Topic 19	Doctor explain and communicate	time dr took listen explain take took-time concern everyth care doctor take-time realli patient rush understand treatment help thorough staff
	Topic 20	feeling	like feel treat care feel-like realli felt patient make well alway famili doctor kind staff dr listen respect clinic everyon
	Topic 21	nice staff	nice staff clean super quick help everyon staff-nice fast realli place profession easi facil love peopl friendli effici servic awesom
	Topic 22	friendly staff	friendli staff fast help friendli-staff staff-friendli friendli-help servic quick fast-friendli effici super clean knowledg easi conveni awesom love thorough thank
	Topic 23	great staff	great staff place doctor great-staff staff-great great-place love awesom go place-go staff-doctor clean fast quick doctor-staff friendli alway nice kid
	Topic 24	appointment issue	appoint onlin time wait check schedul hour make seen made walk get arriv abl easi line day clinic call still
	Topic 25	short wait time	wait time wait-time staff short friendli short-wait clean littl facil profession reason friendli-staff doctor knowledg staff-friendli nice effici pleasant courteou
	Topic 26	recommendation	recommend highli highli-recommend staff would-highli would profession dr friendli care facil knowledg excel clean clinic recommend-place effici thorough place wonder
	Topic 27	emergency	emerg hospit er go room emerg-room care need better much doctor hour life medic place went would treatment save treat
	Topic 28	family	us daughter took husband wife got dr son get need help close time went even check thank treat seen home
	Topic 29	great experience	experi great great-experi good good-experi staff overal alway friendli pleasant quick profession help everyon effici posit knowledg nice thank kind
	Topic 30	cannot interpretate	ask said nurs room came told back doctor look one would like could go say get walk come know left
	Topic 31	reason of writing this review	star give review googl would doctor origin could one good place rate clinic bad person experi wish patient neg peopl
	Topic 32	feel better	feel made better thank comfort much made-feel feel-better help staff make everyon dr felt care visit amaz experi realli kind
	Topic 33	insurance and billing	insur bill pay charg visit would paid told call compani receiv cost get offic month servic go money price never
	Topic 34	great care	care great thank taken take great-care taken-care staff take-care took well alway good everyon profession amaz quickli dr help kind
	Topic 35	facility	care urgent urgent-care facil care-facil need visit use medic receiv clean center go provid area locat experi famili health new
	Topic 36	call back	call back call-back told get day would phone said result never week later ask still offic got one follow receiv
	Topic 37	Q&A communication	question sure make answer make-sure answer-question ask time dr everyth doctor help made concern took explain staff need care well
	Topic 38	influenza	flu test strep throat symptom went day came shot doctor fever told said back get antibiot neg sick cough diagnos
	Topic 39	cannot interpretate	get peopl go like know place good work one say need thing realli want review seem think help bad job
	Topic 40	short wait time	minut wait 10 15 20 within room 15-minut 10-minut min 20-minut seen check less took back paperwork walk arriv 45
	Topic 41	short wait time	right away got quickli right-away seen help get abl need thank walk went doctor everyon nice came took quick immedi
	Topic 42	test result	test physic work get blood drug done result went lab need job take hour took one exam day new simpl
	Topic 43	waste time and money	time go wast money doctor wast-time place even get told tell noth want take els could never er give see
	Topic 44	family	son old year year-old daughter child us took children kid take sick brought month fever nurs dr doctor two even
	Topic 45	recommendation	definit recommend would staff definit-recommend would-definit friendli need profession return use clean everyon quick friend help facil effici futur nice
	Topic 46	recommendation	recommend would would-recommend anyon place recommend-anyon recommend-place staff need friend care famili everyon doctor help clinic profession facil medic dr
	Topic 47	wait time	minut 30 close 30-minut open hour door min wait walk time less 45 within seen arriv 10 patient got went
	Topic 48	cannot interpretate	even though even-though doctor patient one busi work seem clinic go care time like get locat help medic good place
	Topic 49	thanks	care urgent urgent-care best ever go experi need center one thank care-staff far area total kind hand famili absolut around
[truncated: 1 more columns]

## Sheet: Figure_3_data
LDA-20 topics by sentiment All Google Data with Text
Topic	Sentiment	Frequency
Billing	Negative	306803
Facilties	Negative	98242
Knowledgeable Staff	Negative	52118
Feelings	Negative	53645
Children	Negative	124964
Appointments	Negative	115244
Reccomendations	Negative	30210
Wait Times	Negative	46609
Friendly Staff	Negative	12466
Positive Reviews	Negative	15097
Infections and symptoms	Negative	323320
Call back	Negative	302923
Quality of Care	Negative	28420
Rude Staff	Negative	378408
Would go back	Negative	39187
Emergencies	Negative	249853
Medical Staff	Negative	54670
Wait Times	Negative	297320
Front Desk	Negative	118249
Patient Needs	Negative	75331
Billing	Positive	101605
Facilties	Positive	269742
Knowledgeable Staff	Positive	271256
Feelings	Positive	279534
Children	Positive	178104
Appointments	Positive	200151
Reccomendations	Positive	266256
Wait Times	Positive	203283
Friendly Staff	Positive	217118
Positive Reviews	Positive	213793
Infections and symptoms	Positive	143371
Call back	Positive	138546
Quality of Care	Positive	164818
Rude Staff	Positive	110208
Would go back	Positive	225702
Emergencies	Positive	182655
Medical Staff	Positive	195358
Wait Times	Positive	105522
Front Desk	Positive	142442
Patient Needs	Positive	283002
Billing	Neutral	13572
Facilties	Neutral	5867
Knowledgeable Staff	Neutral	6522
Feelings	Neutral	6161
Children	Neutral	6480
Appointments	Neutral	10452
Reccomendations	Neutral	1533
Wait Times	Neutral	10510
Friendly Staff	Neutral	3143
Positive Reviews	Neutral	3239
Infections and symptoms	Neutral	15069
Call back	Neutral	18372
Quality of Care	Neutral	3289
Rude Staff	Neutral	14982
Would go back	Neutral	4422
Emergencies	Neutral	12390
Medical Staff	Neutral	6602
Wait Times	Neutral	18264
Front Desk	Neutral	12527
Patient Needs	Neutral	6527

## Sheet: Figure_4_data
LDA-20 topics by sentiment ABX subset
Topic	Sentiment	Frequency
Billing	Negative	21652
Facilties	Negative	11749
Knowledgeable Staff	Negative	5426
Feelings	Negative	5168
Children	Negative	13572
Appointments	Negative	8177
Reccomendations	Negative	2418
Wait Times	Negative	2603
Friendly Staff	Negative	984
Positive Reviews	Negative	1084
Infections and symptoms	Negative	113932
Call back	Negative	30733
Quality of Care	Negative	1461
Rude Staff	Negative	28138
Would go back	Negative	3517
Emergencies	Negative	22303
Medical Staff	Negative	4526
Wait Times	Negative	13346
Front Desk	Negative	5960
Patient Needs	Negative	6945
Billing	Positive	3389
Facilties	Positive	6128
Knowledgeable Staff	Positive	5236
Feelings	Positive	5363
Children	Positive	5273
Appointments	Positive	7791
Reccomendations	Positive	3473
Wait Times	Positive	2420
Friendly Staff	Positive	1970
Positive Reviews	Positive	2054
Infections and symptoms	Positive	23930
Call back	Positive	5408
Quality of Care	Positive	1332
Rude Staff	Positive	2357
Would go back	Positive	5024
Emergencies	Positive	6388
Medical Staff	Positive	2970
Wait Times	Positive	2272
Front Desk	Positive	2268
Patient Needs	Positive	4062
Billing	Neutral	847
Facilties	Neutral	383
Knowledgeable Staff	Neutral	405
Feelings	Neutral	547
Children	Neutral	516
Appointments	Neutral	514
Reccomendations	Neutral	65
Wait Times	Neutral	244
Friendly Staff	Neutral	120
Positive Reviews	Neutral	159
Infections and symptoms	Neutral	4855
Call back	Neutral	1483
Quality of Care	Neutral	105
Rude Staff	Neutral	1148
Would go back	Neutral	273
Emergencies	Neutral	1007
Medical Staff	Neutral	314
Wait Times	Neutral	542
Front Desk	Neutral	415
Patient Needs	Neutral	339
