# Supplementary material for: Questioning the Yelp Effect: Mixed Methods Analysis of Web-Based Reviews of Urgent Cares
Source: J Med Internet Res. 2021 Oct 8;23(10):e29406. doi: 10.2196/29406 (PMC8538031; doi:10.2196/29406)
Supplement: Multimedia Appendix 4 [file jmir_v23i10e29406_app4.xlsx]

## Sheet: 3-level_ANOVA
Google Data (U.S. only)	Total	1 star	2 star	3 star	4 star	5 star	Mean of subset	S(x)	S(x^2)	Note	SS
		1	2	3	4	5
Reviews without text	141497	8992	2033	3943	16071	110458	4.53339	641461	3071197		163205
Reviews with text but not antibiotic	332566	70712	11265	7307	19618	223664	3.94495	1311955	6087023		911431
Reviews with text and antibiotic	7762	4288	744	254	273	2203	2.40209	18645	68993		24206.1
sum_of_three_above	481825	83992	14042	11504	35962	336325	4.0929	1972061	9227213	SST	1.15577e+06
										SS(within-group)	1.09884e+06
with-text	340328									SS(between-group)	56925.1
										SS(between-group-verify)	56925.1
										df Total	481824
										df between-group	2	MS(between-group)	28462.6
Google Data (U.S. only)	1 star	2 star	3 star	4 star	5 star					df within-group	481822	MS(within-group)	2.2806
Reviews without text	8992	2033	3943	16071	110458							MSbg/MSwg	12480.3
Reviews with text but not antibiotic	70712	11265	7307	19618	223664							F	0
Reviews with text and antibiotic	4288	744	254	273	2203				0
sum_of_three_above	83992	14042	11504	35962	336325

## Sheet: Tukey
Multiple	Comparison	of	Means	-	Tukey	HSD,	FWER=0.05
group1	group2	meandiff	p-adj	lower	upper	reject
Reviews without text	Reviews with text but not antibiotic	-0.5884	0.001	-0.5997	-0.5772	TRUE
Reviews without text	Reviews with text and antibiotic	-2.1313	0.001	-2.1726	-2.09	TRUE
Reviews with text but not antibiotic	Reviews with text and antibiotic	-1.5429	0.001	-1.5835	-1.5022	TRUE

## Sheet: Google_vs_Yelp
	1 star	2 star	3 star	4 star	5 star
Yelp Data (Total: 84127)	23385	4314	2567	5734	48127
Google Data (Total: 481825)	83992	14042	11504	35962	336325
